# Supplementary material for: Scheelite-type sodium neodymium(III) ortho-oxidomolybdate(VI), NaNd[MoO4]2
Source: Acta Crystallogr Sect E Struct Rep Online. 2011 Nov 9;67(Pt 12):i71. doi: 10.1107/S1600536811046976 (PMC3238578; doi:10.1107/S1600536811046976)
Supplement: Supplementary file 1 [file e-67-00i71-sup1.cif]

##############################################################################
#                                                                            #
# This CIF contains the data in a paper accepted for publication in          #
# Acta Crystallographica Section E. It conforms to the requirements of       #
# Notes for Authors for Acta Crystallographica Section E, and has been       #
# peer reviewed under the auspices of the IUCr Commission on Journals.       #
#                                                                            #
# Full details of the Crystallographic Information File format               #
# are given in the paper "The Crystallographic Information File (CIF):       #
# a New Standard Archive File for Crystallography" by S. R. Hall, F. H.      #
# Allen and I. D. Brown [Acta Cryst. (1991), A47, 655-685].                  #
#                                                                            #
# The current version of the core CIF dictionary is obtainable from          #
# ftp://ftp.iucr.org/pub/cif_core.dic.                                       #
#                                                                            #
# Software is freely available for graphical display of the structure(s)     #
# in this CIF. For information consult the CIF software page                 #
# http://www.iucr.org/resources/cif/software.                                #
#                                                                            #
# This file may be used for bona fide research purposes within the           #
# scientific community so long as proper attribution is given to the journal # 
# article from which it was obtained.                                        #
#                                                                            #
##############################################################################
data_I
_audit_creation_method     SHELXL-97
_publ_contact_author_name     'Ingo Hartenbach'
_publ_contact_author_address
;
Institut f\"ur Anorganische Chemie, Universit\"at Stuttgart
Pfaffenwaldring 55
70569 Stuttgart
Germany
;
_publ_contact_author_email     hartenbach@iac.uni-stuttgart.de
_publ_contact_author_fax     +49711/685-54254
_publ_contact_author_phone     +49711/685-64254
_publ_section_title
;
Scheelite-type sodium neodymium(III) <i>ortho</i>-oxidomolybdate(VI),
NaNd[MoO~4~]~2~
;
loop_
    _publ_author_name
    _publ_author_address
    'Schleid, Thomas'
;
Institut f\"ur Anorganische Chemie, Universit\"at Stuttgart
Pfaffenwaldring 55
70569 Stuttgart, Germany
;
    'Hartenbach, Ingo'
;
Institut f\"ur Anorganische Chemie, Universit\"at Stuttgart
Pfaffenwaldring 55
70569 Stuttgart, Germany
;
_chemical_name_systematic
;
sodium neodymium(III) <i>ortho</i>-oxidomolybdate(vi)
;
_chemical_name_common     'sodium neodymium(III) molybdate(VI)'
_chemical_formula_sum     'Mo2 Na Nd O8'
_chemical_formula_iupac     'Na Nd [Mo O4]2'
_chemical_formula_weight     487.11
_chemical_melting_point     ?
_symmetry_cell_setting     tetragonal
_symmetry_space_group_name_H-M     'I 41/a'
_symmetry_space_group_name_hall     '-I 4ad'
loop_
    _symmetry_equiv_pos_as_xyz
    'x, y, z'
    '-x+1/2, -y, z+1/2'
    '-y+3/4, x+1/4, z+1/4'
    'y+3/4, -x+3/4, z+3/4'
    'x+1/2, y+1/2, z+1/2'
    '-x+1, -y+1/2, z+1'
    '-y+5/4, x+3/4, z+3/4'
    'y+5/4, -x+5/4, z+5/4'
    '-x, -y, -z'
    'x-1/2, y, -z-1/2'
    'y-3/4, -x-1/4, -z-1/4'
    '-y-3/4, x-3/4, -z-3/4'
    '-x+1/2, -y+1/2, -z+1/2'
    'x, y+1/2, -z'
    'y-1/4, -x+1/4, -z+1/4'
    '-y-1/4, x-1/4, -z-1/4'
_cell_length_a     5.2871(3)
_cell_length_b     5.2871(3)
_cell_length_c     11.5729(7)
_cell_angle_alpha     90.00
_cell_angle_beta     90.00
_cell_angle_gamma     90.00
_cell_volume     323.50(3)
_cell_formula_units_Z     2
_cell_measurement_reflns_used     2325
_cell_measurement_theta_min     1.02
_cell_measurement_theta_max     28.28
_cell_measurement_temperature     293(2)
_cell_special_details     .
_exptl_crystal_description     'coarse transparent'
_exptl_crystal_colour     'pale violet'
_exptl_crystal_size_max     0.108
_exptl_crystal_size_mid     0.089
_exptl_crystal_size_min     0.073
_exptl_crystal_density_diffrn     5.001
_exptl_crystal_density_method     'not measured'
_exptl_crystal_F_000     438
_exptl_absorpt_coefficient_mu     11.793
_exptl_absorpt_correction_type     numerical
_exptl_absorpt_process_details     '(X-SHAPE; Stoe & Cie, 1995)'
_exptl_absorpt_correction_T_min     0.273
_exptl_absorpt_correction_T_max     0.434
_diffrn_ambient_temperature     293(2)
_diffrn_radiation_type     MoK\a
_diffrn_radiation_wavelength     0.71069
_diffrn_radiation_source     'fine-focus sealed tube'
_diffrn_radiation_monochromator     graphite
_diffrn_measurement_device_type     'Nonius KappaCCD'
_diffrn_measurement_method     '\w and \f scans'
_diffrn_reflns_number     1026
_diffrn_reflns_av_R_equivalents     0.0575
_diffrn_reflns_av_sigmaI/netI     0.0382
_diffrn_reflns_theta_min     4.24
_diffrn_reflns_theta_max     28.18
_diffrn_reflns_theta_full     28.18
_diffrn_measured_fraction_theta_max     0.990
_diffrn_measured_fraction_theta_full     0.990
_diffrn_reflns_limit_h_min     -6
_diffrn_reflns_limit_h_max     6
_diffrn_reflns_limit_k_min     -6
_diffrn_reflns_limit_k_max     6
_diffrn_reflns_limit_l_min     -15
_diffrn_reflns_limit_l_max     15
_refine_special_details
;
 Refinement of F^2^ against ALL reflections.  The weighted R-factor wR and
 goodness of fit S are based on F^2^, conventional R-factors R are based
 on F, with F set to zero for negative F^2^. The threshold expression of
 F^2^ > 2sigma(F^2^) is used only for calculating R-factors(gt) etc. and is
 not relevant to the choice of reflections for refinement.  R-factors based
 on F^2^ are statistically about twice as large as those based on F, and R-
 factors based on ALL data will be even larger.
;
_reflns_number_total     196
_reflns_number_gt     135
_reflns_threshold_expression     I>2sigma(I)
_refine_ls_structure_factor_coef     Fsqd
_refine_ls_matrix_type     full
_refine_ls_R_factor_all     0.0343
_refine_ls_R_factor_gt     0.0201
_refine_ls_wR_factor_gt     0.0389
_refine_ls_wR_factor_ref     0.0444
_refine_ls_goodness_of_fit_ref     0.985
_refine_ls_restrained_S_all     0.985
_refine_ls_number_reflns     196
_refine_ls_number_parameters     15
_refine_ls_number_restraints     0
_refine_ls_weighting_scheme     calc
_refine_ls_weighting_details
         'calc w=1/[\s^2^(Fo^2^)+(0.0102P)^2^+0.0000P] where P=(Fo^2^+2Fc^2^)/3'
_atom_sites_solution_primary     direct
_atom_sites_solution_secondary     difmap
_refine_ls_shift/su_max     0.000
_refine_ls_shift/su_mean     0.000
_refine_diff_density_max     0.452
_refine_diff_density_min     -0.415
_refine_ls_extinction_method     'SHELXL97 (Sheldrick, 2008)'
_refine_ls_extinction_coef     0.0092(8)
_refine_ls_extinction_expression
                                  'Fc^*^=kFc[1+0.001xFc^2^\l^3^/sin(2\q)]^-1/4^'
loop_
    _atom_type_symbol
    _atom_type_description
    _atom_type_scat_dispersion_real
    _atom_type_scat_dispersion_imag
    _atom_type_scat_source
    'Na' 'Na' 0.0362 0.0249
                         'International Tables Vol C Tables 4.2.6.8 and 6.1.1.4'
    'Nd' 'Nd' -0.1943 3.0179
                         'International Tables Vol C Tables 4.2.6.8 and 6.1.1.4'
    'Mo' 'Mo' -1.6832 0.6857
                         'International Tables Vol C Tables 4.2.6.8 and 6.1.1.4'
    'O' 'O' 0.0106 0.0060
                         'International Tables Vol C Tables 4.2.6.8 and 6.1.1.4'
_computing_data_collection     'COLLECT (Nonius, 1998)'
_computing_cell_refinement     'SCALEPACK (Otwinowski & Minor, 1997)'
_computing_data_reduction     'SCALEPACK and DENZO (Otwinowski & Minor, 1997)'
_computing_structure_solution     'SHELXS97 (Sheldrick, 2008)'
_computing_structure_refinement     'SHELXL97 (Sheldrick, 2008)'
_computing_molecular_graphics     'DIAMOND (Brandenburg, 2006)'
_computing_publication_material     'SHELXL97 (Sheldrick, 2008)'
loop_
    _atom_site_type_symbol
    _atom_site_label
    _atom_site_fract_x
    _atom_site_fract_y
    _atom_site_fract_z
    _atom_site_U_iso_or_equiv
    _atom_site_adp_type
    _atom_site_calc_flag
    _atom_site_refinement_flags
    _atom_site_occupancy
    _atom_site_symmetry_multiplicity
    _atom_site_disorder_assembly
    _atom_site_disorder_group
    Na Na 0.0000 0.2500 0.6250 0.0125(2) Uani d SP 0.50 4 . .
    Nd Nd 0.0000 0.2500 0.6250 0.0125(2) Uani d SP 0.50 4 . .
    Mo Mo 0.0000 0.2500 0.1250 0.0131(2) Uani d S 1 4 . .
    O O 0.2406(3) 0.3949(3) 0.04140(14) 0.0255(5) Uani d . 1 1 . .
loop_
    _atom_site_aniso_label
    _atom_site_aniso_U_11
    _atom_site_aniso_U_22
    _atom_site_aniso_U_33
    _atom_site_aniso_U_12
    _atom_site_aniso_U_13
    _atom_site_aniso_U_23
    Na 0.0130(3) 0.0130(3) 0.0113(3) 0.000 0.000 0.000
    Nd 0.0130(3) 0.0130(3) 0.0113(3) 0.000 0.000 0.000
    Mo 0.0122(3) 0.0122(3) 0.0151(3) 0.000 0.000 0.000
    O 0.0298(10) 0.0227(12) 0.0239(9) -0.0002(8) 0.0022(8) -0.0008(9)
_geom_special_details
;
 All esds (except the esd in the dihedral angle between two l.s. planes)
 are estimated using the full covariance matrix.  The cell esds are taken
 into account individually in the estimation of esds in distances, angles
 and torsion angles; correlations between esds in cell parameters are only
 used when they are defined by crystal symmetry.  An approximate (isotropic)
 treatment of cell esds is used for estimating esds involving l.s. planes.
;
loop_
    _geom_bond_atom_site_label_1
    _geom_bond_atom_site_label_2
    _geom_bond_site_symmetry_2
    _geom_bond_distance
    _geom_bond_publ_flag
    Na O 4_455 2.4851(15) ?
    Na O 10_556 2.4851(15) ?
    Na O 13 2.4851(15) ?
    Na O 7_445 2.4851(15) ?
    Na O 5_445 2.5182(18) ?
    Na O 2_565 2.5182(18) ?
    Na O 16_656 2.5182(18) ?
    Na O 11_566 2.5182(18) ?
    Na Na 9_556 3.91907(17) ?
    Na Nd 9_556 3.91907(17) ?
    Na Nd 13_556 3.91907(16) ?
    Na Na 13_556 3.91907(16) ?
    Mo O 6_454 1.7725(16) ?
    Mo O . 1.7725(17) ?
    Mo O 12_666 1.7725(16) ?
    Mo O 15 1.7725(16) ?
    O Nd 13 2.4851(15) ?
    O Na 13 2.4851(15) ?
    O Na 5_554 2.5182(18) ?
    O Nd 5_554 2.5182(18) ?
loop_
    _geom_angle_atom_site_label_1
    _geom_angle_atom_site_label_2
    _geom_angle_atom_site_label_3
    _geom_angle_site_symmetry_1
    _geom_angle_site_symmetry_3
    _geom_angle
    _geom_angle_publ_flag
    O Na O 4_455 10_556 126.90(5) ?
    O Na O 4_455 13 126.90(5) ?
    O Na O 10_556 13 78.41(7) ?
    O Na O 4_455 7_445 78.41(7) ?
    O Na O 10_556 7_445 126.90(5) ?
    O Na O 13 7_445 126.90(5) ?
    O Na O 4_455 5_445 151.28(7) ?
    O Na O 10_556 5_445 68.38(4) ?
    O Na O 13 5_445 76.88(6) ?
    O Na O 7_445 5_445 73.65(3) ?
    O Na O 4_455 2_565 73.65(3) ?
    O Na O 10_556 2_565 76.88(6) ?
    O Na O 13 2_565 68.38(4) ?
    O Na O 7_445 2_565 151.28(7) ?
    O Na O 5_445 2_565 134.81(8) ?
    O Na O 4_455 16_656 76.88(6) ?
    O Na O 10_556 16_656 151.28(7) ?
    O Na O 13 16_656 73.65(3) ?
    O Na O 7_445 16_656 68.38(4) ?
    O Na O 5_445 16_656 98.49(3) ?
    O Na O 2_565 16_656 98.49(3) ?
    O Na O 4_455 11_566 68.38(4) ?
    O Na O 10_556 11_566 73.65(3) ?
    O Na O 13 11_566 151.28(7) ?
    O Na O 7_445 11_566 76.88(6) ?
    O Na O 5_445 11_566 98.49(3) ?
    O Na O 2_565 11_566 98.49(3) ?
    O Na O 16_656 11_566 134.81(8) ?
    O Na Na 4_455 9_556 160.78(4) ?
    O Na Na 10_556 9_556 68.65(4) ?
    O Na Na 13 9_556 38.74(4) ?
    O Na Na 7_445 9_556 101.53(4) ?
    O Na Na 5_445 9_556 38.14(3) ?
    O Na Na 2_565 9_556 102.66(4) ?
    O Na Na 16_656 9_556 85.20(3) ?
    O Na Na 11_566 9_556 130.62(4) ?
    O Na Nd 4_455 9_556 160.78(4) ?
    O Na Nd 10_556 9_556 68.65(4) ?
    O Na Nd 13 9_556 38.74(4) ?
    O Na Nd 7_445 9_556 101.53(4) ?
    O Na Nd 5_445 9_556 38.14(3) ?
    O Na Nd 2_565 9_556 102.66(4) ?
    O Na Nd 16_656 9_556 85.20(3) ?
    O Na Nd 11_566 9_556 130.62(4) ?
    Na Na Nd 9_556 9_556 0.0 ?
    O Na Nd 4_455 13_556 38.74(4) ?
    O Na Nd 10_556 13_556 160.78(4) ?
    O Na Nd 13 13_556 101.53(4) ?
    O Na Nd 7_445 13_556 68.65(4) ?
    O Na Nd 5_445 13_556 130.62(4) ?
    O Na Nd 2_565 13_556 85.20(3) ?
    O Na Nd 16_656 13_556 38.14(3) ?
    O Na Nd 11_566 13_556 102.66(4) ?
    Na Na Nd 9_556 13_556 123.025(3) ?
    Nd Na Nd 9_556 13_556 123.025(3) ?
    O Na Na 4_455 13_556 38.74(4) ?
    O Na Na 10_556 13_556 160.78(4) ?
    O Na Na 13 13_556 101.53(4) ?
    O Na Na 7_445 13_556 68.65(4) ?
    O Na Na 5_445 13_556 130.62(4) ?
    O Na Na 2_565 13_556 85.20(3) ?
    O Na Na 16_656 13_556 38.14(3) ?
    O Na Na 11_566 13_556 102.66(4) ?
    Na Na Na 9_556 13_556 123.025(3) ?
    Nd Na Na 9_556 13_556 123.025(3) ?
    Nd Na Na 13_556 13_556 0.0 ?
    O Mo O 6_454 . 113.83(11) ?
    O Mo O 6_454 12_666 107.34(5) ?
    O Mo O . 12_666 107.34(5) ?
    O Mo O 6_454 15 107.34(5) ?
    O Mo O . 15 107.34(5) ?
    O Mo O 12_666 15 113.83(11) ?
    Mo O Nd . 13 133.30(9) ?
    Mo O Na . 13 133.30(9) ?
    Nd O Na 13 13 0.0 ?
    Mo O Na . 5_554 120.23(8) ?
    Nd O Na 13 5_554 103.12(6) ?
    Na O Na 13 5_554 103.12(6) ?
    Mo O Nd . 5_554 120.23(8) ?
    Nd O Nd 13 5_554 103.12(6) ?
    Na O Nd 13 5_554 103.12(6) ?
    Na O Nd 5_554 5_554 0.0 ?
data_global
_journal_date_recd_electronic     2011-11-03
_journal_date_accepted     2011-11-07
_journal_name_full     'Acta Crystallographica, Section E'
_journal_year     2011
_journal_volume     67
_journal_issue     12
_journal_page_first     i71
_journal_page_last     i71
_journal_paper_category     QI
_journal_coeditor_code     HP2019
