# Supplementary material for: Scheelite-type sodium neodymium(III) ortho-oxidomolybdate(VI), NaNd[MoO4]2
Source: Acta Crystallogr Sect E Struct Rep Online. 2011 Nov 9;67(Pt 12):i71. doi: 10.1107/S1600536811046976 (PMC3238578; doi:10.1107/S1600536811046976)
Supplement: Supplementary file 2 [file e-67-00i71-Isup2.hkl]

# 
# h,k,l, Fc-squared, Fo-squared, sigma(Fo-squared) and status flag 
# 
data_I
_shelx_title ' NAND[MOO4]2 (CCDIH142 IN I41/A)' 
_shelx_refln_list_code          4 
_shelx_F_calc_maximum      250.25 
_exptl_crystal_F_000       438.00 
_reflns_d_resolution_high  0.7526 
 
loop_ 
 _symmetry_equiv_pos_as_xyz 
 'x, y, z' 
 '-x+1/2, -y, z+1/2' 
 '-y+3/4, x+1/4, z+1/4' 
 'y+3/4, -x+3/4, z+3/4' 
 'x+1/2, y+1/2, z+1/2' 
 '-x+1, -y+1/2, z+1' 
 '-y+5/4, x+3/4, z+3/4' 
 'y+5/4, -x+5/4, z+5/4' 
 '-x, -y, -z' 
 'x-1/2, y, -z-1/2' 
 'y-3/4, -x-1/4, -z-1/4' 
 '-y-3/4, x-3/4, -z-3/4' 
 '-x+1/2, -y+1/2, -z+1/2' 
 'x, y+1/2, -z' 
 'y-1/4, -x+1/4, -z+1/4' 
 '-y-1/4, x-1/4, -z-1/4' 
 
_cell_length_a     5.2871 
_cell_length_b     5.2871 
_cell_length_c    11.5729 
_cell_angle_alpha  90.000 
_cell_angle_beta   90.000 
_cell_angle_gamma  90.000 
 
_shelx_F_squared_multiplier     1.000 
 
loop_ 
 _refln_index_h 
 _refln_index_k 
 _refln_index_l 
 _refln_F_squared_calc 
 _refln_F_squared_meas 
 _refln_F_squared_sigma 
 _refln_observed_status 
   0   2   0    33142.26    32311.91   1765.44 o 
   2   2   0    46825.97    47725.09   2433.02 o 
  -2   4   0    24233.51    25847.29   1587.38 o 
   0   4   0    25023.29    25240.79   1191.22 o 
   2   4   0    22716.39    24310.11   1345.76 o 
   4   4   0     8923.98     8471.74    377.95 o 
  -2   6   0     7912.65     7578.61    384.52 o 
   0   6   0    10403.66    10375.55    290.05 o 
   0   1   1      616.70      617.67     15.71 o 
  -1   2   1     1387.69     1338.41     22.50 o 
   1   2   1     1200.33     1125.74     27.21 o 
  -2   3   1     1058.18     1017.45     43.62 o 
   0   3   1       33.09       31.82      6.15 o 
   2   3   1       80.37       94.13     11.59 o 
  -3   4   1       97.84      100.98     15.76 o 
  -1   4   1        5.15       -0.32      6.92 o 
   1   4   1      220.28      220.52     11.84 o 
   3   4   1        9.12       21.01      8.88 o 
  -4   5   1       36.83       18.49     25.24 o 
  -2   5   1       29.42       25.47      3.02 o 
   0   5   1       57.28       58.57      9.43 o 
   2   5   1      189.58      162.39     15.42 o 
   4   5   1        3.97       -5.14     15.36 o 
  -3   6   1       90.97       81.27     47.10 o 
  -1   6   1       12.24        0.49     13.31 o 
   1   6   1      111.13       79.82     23.02 o 
   3   6   1        2.41      -18.41     18.41 o 
   1   1   2    62626.62    62110.19   1688.96 o 
   0   2   2      653.78      670.65     13.64 o 
   2   2   2       36.04       39.28      4.25 o 
  -1   3   2    38441.52    37691.30    586.01 o 
   1   3   2    27503.55    28455.87    758.30 o 
   3   3   2    22275.02    21954.97    559.64 o 
  -2   4   2      121.34      125.65     19.10 o 
   0   4   2      858.94      919.41     33.94 o 
   2   4   2      343.13      374.66     17.62 o 
   4   4   2        3.84       22.42     18.28 o 
  -3   5   2    11445.92    11202.67    692.37 o 
  -1   5   2    12875.03    12616.40    744.66 o 
   1   5   2    17932.02    18628.18   1253.71 o 
   3   5   2    10286.47    10023.18    257.93 o 
  -2   6   2       21.10        3.39     18.51 o 
   0   6   2      131.94      135.95     25.16 o 
   2   6   2       55.41       50.47     19.00 o 
   0   1   3      798.66      804.91     14.54 o 
  -1   2   3     1107.76     1145.52     37.95 o 
   1   2   3      340.65      336.92      9.27 o 
  -2   3   3       24.94       15.24      7.11 o 
   0   3   3       68.16       84.83      9.06 o 
   2   3   3      935.92      914.16     24.88 o 
  -3   4   3       61.60       56.24      7.17 o 
  -1   4   3      399.23      374.13     20.00 o 
   1   4   3       21.61       24.67      8.94 o 
   3   4   3        4.27       -6.00      8.19 o 
  -4   5   3       14.76        5.94     25.80 o 
  -2   5   3      135.93      141.83      8.65 o 
   0   5   3        3.59       -1.96     13.24 o 
   2   5   3        3.52      -16.19     26.84 o 
   4   5   3       35.90       50.77     17.25 o 
  -3   6   3       21.62       40.63     24.91 o 
  -1   6   3       19.53        9.18     18.75 o 
   1   6   3        6.89        6.68     21.25 o 
   3   6   3      148.41      151.62      8.66 o 
   0   0   4    38279.06    34781.78   1762.40 o 
   1   1   4     2779.49     2847.76     48.38 o 
   0   2   4    51172.13    51831.13    796.12 o 
   2   2   4    30058.66    30029.40    448.26 o 
  -1   3   4       34.74       47.60     14.36 o 
   1   3   4       59.33       65.76      7.09 o 
   3   3   4      102.49      112.66     10.96 o 
  -2   4   4    15991.30    15464.02    323.08 o 
   0   4   4    20934.73    22008.40    456.26 o 
   2   4   4    16629.58    17257.53    349.22 o 
   4   4   4    12410.19    13179.04    561.05 o 
  -3   5   4      135.18      136.51     34.69 o 
  -1   5   4       20.90       35.89     13.71 o 
   1   5   4        2.29       -0.89     11.60 o 
   3   5   4       61.88       49.20     16.34 o 
  -2   6   4     8775.29     8230.00    275.07 o 
   0   6   4     9423.57     8508.55    456.76 o 
   2   6   4     8190.13     8234.34    311.72 o 
   0   1   5      265.28      260.95      8.84 o 
  -1   2   5      274.84      266.73     10.23 o 
   1   2   5      670.35      666.57     13.23 o 
  -2   3   5      274.73      300.52     17.76 o 
   0   3   5      632.92      625.39     19.28 o 
   2   3   5       46.23       61.17      9.33 o 
  -3   4   5       98.00      116.46     14.75 o 
  -1   4   5       20.35       14.85      3.33 o 
   1   4   5       15.17       16.23      3.19 o 
   3   4   5      206.61      206.63     16.06 o 
  -4   5   5       12.52      -10.20     18.12 o 
  -2   5   5       35.14       18.59     35.22 o 
   0   5   5       23.37       24.65     15.71 o 
   2   5   5        3.25       -5.79     11.00 o 
   4   5   5       59.01       71.51      9.38 o 
  -1   6   5      110.51      109.09     23.13 o 
   1   6   5       20.47       21.99     20.66 o 
   1   1   6    35397.75    33975.73    695.13 o 
   0   2   6        0.00       -5.22      5.60 o 
   2   2   6        0.48        9.54      6.92 o 
  -1   3   6    17747.08    17842.22    305.11 o 
   1   3   6    30608.99    31261.09    501.32 o 
   3   3   6    14845.75    15864.91    560.02 o 
  -2   4   6        0.17      -12.10     12.75 o 
   0   4   6        0.00       -6.15     10.88 o 
   2   4   6        0.34        7.31     17.03 o 
   4   4   6        0.09       12.02     21.20 o 
  -3   5   6     8098.64     8273.52    262.42 o 
  -1   5   6    14949.38    15800.26    567.88 o 
   1   5   6     8033.01     8128.39    386.80 o 
   3   5   6     9859.22     9767.66    839.42 o 
  -2   6   6        0.00       52.56     63.29 o 
   0   6   6        0.01      -17.38     24.65 o 
   2   6   6        0.12       52.53     28.72 o 
   0   1   7      138.43      141.40      8.78 o 
  -1   2   7      154.65      156.59      9.53 o 
   1   2   7      340.31      332.42     12.65 o 
  -2   3   7      177.21      188.21     16.50 o 
   0   3   7      344.57      328.82     20.30 o 
   2   3   7       31.96       33.57     11.30 o 
  -3   4   7       81.22       96.63     22.83 o 
  -1   4   7       20.76       21.69     26.59 o 
   1   4   7        9.84        2.33     11.01 o 
   3   4   7      155.06      142.49     17.20 o 
  -2   5   7       26.41       28.24      5.17 o 
   0   5   7       22.54       65.06     45.70 o 
   2   5   7        3.35       -6.84     18.57 o 
  -1   6   7       88.82      107.12     36.05 o 
   1   6   7       14.66        7.94     24.38 o 
   0   0   8    21464.12    20394.29   1456.12 o 
   1   1   8      777.54      765.92     22.36 o 
   0   2   8    26335.99    26737.54    578.93 o 
   2   2   8    17991.90    17741.10    295.98 o 
  -1   3   8       13.65       21.01     11.58 o 
   1   3   8       25.05       25.68     11.34 o 
   3   3   8       46.21       26.91     16.77 o 
  -2   4   8    10764.14    11013.32    243.78 o 
   0   4   8    13440.01    14044.61    254.60 o 
   2   4   8    10972.78    10822.52    369.86 o 
   4   4   8     8542.32     7822.52    491.83 o 
  -3   5   8       82.86       49.28     22.44 o 
  -1   5   8       13.18       -3.70     21.65 o 
   1   5   8        1.01        2.71     21.05 o 
   3   5   8       32.83       44.26     16.32 o 
   0   6   8     6671.96     6593.89    361.51 o 
   0   1   9       91.48       84.34     10.00 o 
  -1   2   9      240.89      237.52     12.52 o 
   1   2   9       54.05       71.95     21.12 o 
  -2   3   9        9.52      -11.72     11.72 o 
   0   3   9       30.30       31.94      9.64 o 
   2   3   9      252.92      247.97     15.25 o 
  -3   4   9       22.59       22.88     17.43 o 
  -1   4   9      123.90      135.94     18.13 o 
   1   4   9        6.80       18.73     12.24 o 
   3   4   9        3.51      -20.84     20.84 o 
  -2   5   9       50.00       56.79      7.73 o 
   0   5   9        3.35       -7.08     25.09 o 
   2   5   9        2.65       15.20     43.40 o 
   1   1  10    17750.22    18132.32    552.74 o 
   0   2  10       69.19       68.84     11.81 o 
   2   2  10        3.50      -11.88     12.11 o 
  -1   3  10    13734.01    14223.95    242.72 o 
   1   3  10    11026.16    10953.50    220.55 o 
   3   3  10     9736.58     9677.02    206.39 o 
  -2   4  10       33.72       41.87     19.49 o 
   0   4  10      185.50      191.78     10.79 o 
   2   4  10       79.20       55.45     18.79 o 
  -1   5  10     6288.54     6414.90    248.02 o 
   1   5  10     8229.50     6570.16   1248.15 o 
   0   1  11       17.47       26.79     10.75 o 
  -1   2  11       81.33       80.83     13.66 o 
   1   2  11      108.65       95.22     20.77 o 
  -2   3  11      138.83      170.93     20.71 o 
   0   3  11       10.10        0.19     12.98 o 
   2   3  11       16.90       30.79     27.83 o 
  -1   4  11        3.14        1.51     19.51 o 
   1   4  11       29.48       18.70     16.11 o 
   0   0  12    18336.12    19342.15   1418.18 o 
   1   1  12        0.15        4.40     12.46 o 
   0   2  12     8762.09     8781.44    157.51 o 
   2   2  12    10389.41    10688.90    339.88 o 
  -1   3  12        0.00        9.23     27.53 o 
   1   3  12        0.08       -1.94     22.75 o 
   3   3  12        0.03       33.97     38.98 o 
   0   4  12     7270.16     7084.59    216.23 o 
   0   1  13        8.25        9.52      2.50 o 
  -1   2  13       47.90       31.47     16.20 o 
   1   2  13       72.48       68.32     19.11 o 
  -2   3  13       70.25       65.01     37.99 o 
   0   3  13        7.41      -10.94     18.01 o 
   2   3  13       13.46      -23.12     23.12 o 
   1   1  14     8013.76     7582.82    184.58 o 
   0   2  14       19.49        1.71     17.49 o 
   2   2  14        2.17      -22.01     25.03 o 
   0   1  15        7.54      -13.76     24.21 o 
                                                 
